# Supplementary material for: Past and Future Alcohol-Attributable Mortality in Europe
Source: Int J Environ Res Public Health. 2020 Dec 3;17(23):9024. doi: 10.3390/ijerph17239024 (PMC7730378; doi:10.3390/ijerph17239024)
Supplement: Supplementary file 1 [file ijerph-17-09024-s001.zip]

Archive with 3 entries (3 files):
- Supplementary file 1. Additional information data and methods.pdf
- Supplementary file 2. Detailed_projection_outcomes_men.pdf
- Supplementary file 3. Detailed_projection_outcomes_women.pdf
